# Supplementary material for: Structure, function, and control of the human musculoskeletal network
Source: PLoS Biol. 2018 Jan 18;16(1):e2002811. doi: 10.1371/journal.pbio.2002811 (PMC5773011; doi:10.1371/journal.pbio.2002811)
Supplement: S1 Table — This null model required randomly rewiring muscles within the hypergraph, preserving degree. The muscles on the left side have less impact than expected, given their hyperedge degree: their impacts are more than 1.96 standard deviations below the mean, indicating that they lie outside the 95% CI of the distribution. The muscles on the right side have more impact than expected, given their hyperedge degree: their impacts are more than 1.96 standard deviations above the mean, ordered from most to least extreme. This table shows the muscles that had the greatest positive and greatest negative difference in impact, relative to degree-matched controls. (XLSX) [file pbio.2002811.s008.xlsx]

## Sheet: Sheet1
Rank order	Less impact than expected		More impact than expected
#	Hyperedge	Muscle name	Hyperedge	Muscle name
1	267	Transversus abdominus	20	Brachialis
2			22	Anconeus
3			18	Coracobrachialis
4			12	Teres minor
5			11	Infraspinatus
6			14	Subscapularis
7			13	Teres major
8			10	Supraspinatus
9			32	Extensor carpi radialus longus
10			161	Piriformis
11			31	Brachioradialus
