# Supplementary material for: Structure, function, and control of the human musculoskeletal network
Source: PLoS Biol. 2018 Jan 18;16(1):e2002811. doi: 10.1371/journal.pbio.2002811 (PMC5773011; doi:10.1371/journal.pbio.2002811)
Supplement: S2 Table — This null model required randomly rewiring muscles within the hypergraph, preserving degree. Categories on the left are composed entirely of muscles with less impact than expected, compared to degree-matched controls. Categories on the right are composed entirely of muscles with more impact than expected, compared to degree-matched controls. (XLSX) [file pbio.2002811.s009.xlsx]

## Sheet: Sheet1
Rank order	Less impact than expected		More impact than expected
#	Hyperedge	Muscle name	Hyperedge	Muscle name
1	16	Brow	3	Knee
2	17	Eye muscles	4	Hip
3	18	Face muscles	6	Shoulder
4	19	Lip muscles	7	Elbow
5			10	Little finger
6			22	Swallowing
