# Supplementary material for: Structure, function, and control of the human musculoskeletal network
Source: PLoS Biol. 2018 Jan 18;16(1):e2002811. doi: 10.1371/journal.pbio.2002811 (PMC5773011; doi:10.1371/journal.pbio.2002811)
Supplement: S7 Table — Here, we include the bone name (column 1), the bone mass (in g; column 2), and the reference from which the estimate was taken. (XLSX) [file pbio.2002811.s014.xlsx]

## Sheet: Sheet1
Bone	Mass (g)	Reference
T12	Stationary bone
L1	Stationary bone
L2	Stationary bone
L3	Stationary bone
L4	Stationary bone
L5	Stationary bone
Sacrum	Stationary bone
Ilium	Stationary bone
Coccyx	Stationary bone
Femur	254.72	Latimer (1965)
Ischium	Stationary bone
Tibia	154.27	Latimer (1965)
Fibula	35.68	Latimer (1965)
Pubis	Stationary bone
Patella	8.78	Gonccalves (2016)
Calcaneus	24.49	Gonccalves (2016)
Medial cuneiform 1	3.72	Gonccalves (2016)
Medial cuneiform 2	1.57	Gonccalves (2016)
Medial cuneiform 3	2.09	Gonccalves (2016)
Cuboid	4.29	Gonccalves (2016)
Metatarsal 1	6.82	Gonccalves (2016)
Metatarsal 2	3.97	Gonccalves (2016)
Metatarsal 3	3.53	Gonccalves (2016)
Metatarsal 4	3.49	Gonccalves (2016)
