# Supplementary material for: Structure, function, and control of the human musculoskeletal network
Source: PLoS Biol. 2018 Jan 18;16(1):e2002811. doi: 10.1371/journal.pbio.2002811 (PMC5773011; doi:10.1371/journal.pbio.2002811)
Supplement: S8 Table — Also available at DOI:10.5281/zenodo.1069104. (XLSX) [file pbio.2002811.s015.xlsx]

## Sheet: Table S8
Index	Muscle	Community Assignment	Homunculus Category:		Homunculus Category Reference
1	Trapezius	1	5		Toes	1
2	Latissimus Dorsi	2	5		Ankle	2
3	Serratus Posterior Superior	3	5		Knee	3
4	Serratus Posterior Inferior	4	5		Hip	4
5	Levator Scapulae	5	5		Trunk	5
6	Rhomboid Minor	6	5		Shoulder	6
7	Rhomboid Major	6	5		Elbow	7
8	Serratus Anterior	3	5		Wrist	8
9	Deltoid	7	6		Hand	9
10	Supraspinatus	7	5		Little	10
11	Infraspinatus	7	5		Ring	11
12	Teres Minor	7	5		Middle	12
13	Teres Major	7	5		Index	13
14	Subscapularis	7	5		Thumb	14
15	Subclavius	3	5		Neck	15
16	Pectoralis Major	3	5		Brow	16
17	Pectoralis Minor	3	5		Eyelid & Eyeball	17
18	Coracobrachialis	7	6		Face	18
19	Biceps Brachii	7	6		Lips	19
20	Brachialis	7	7		Jaw	20
21	Triceps Brachii	7	6		Tongue	21
22	Anconeus	7	7		Swallowing	22
23	Pronator Teres	7	7
24	Flexor Carpi Radialis	7	8
25	Palmaris Longus	7	8
26	Flexor Carpi Ulnaris	7	8
27	Flexor Digitorum Superficialis	7	8
28	Flexor Digitorum Profundus	7	8
29	Flexor Pollicis Longus	7	8
30	Pronator Quadratus	7	8
31	Brachioradialis	7	7
32	Extensor Carpi Radialis Longus	7	8
33	Extensor Carpi Radialis Brevis	7	8
34	Extensor Digitorum	7	9
35	Extensor Digiti Minimi	7	9
36	Extensor Carpi Ulnaris	7	8
37	Supinator	7	8
38	Abductor Pollicis Longus	7	8
39	Extensor Pollicis Brevis	7	8
40	Extensor Pollicis Longus	7	8
41	Extensor Indicis	7	13
42	Abductor Pollicis Brevis	8	14
43	Flexor Pollicis Brevis	8	14
44	Opponens Pollicis	8	14
45	Adductor Pollicis	8	14
46	Palmaris Brevis	8	9
47	Abductor Digiti Minimi	8	10
48	Flexor Digiti Minimi Brevis	8	10
49	Opponens Digiti Minimi	8	10
50	Palmar Interossei 1	8	13
51	Palmar Interossei 2	8	12
52	Palmar Interossei 3	8	11
53	Dorsal Interossei 1	8	13
54	Dorsal Interossei 2	8	12
55	Dorsal Interossei 3	8	12
56	Dorsal Interossei 4	8	11
57	Lumbrical 1	8	13
58	Lumbrical 2	8	12
59	Lumbrical 3	8	11
60	Lumbrical 4	8	10
61	Splenius Capitis	9	15
62	Splenius Cervicis	6	15
63	Iliocostalis Lumborum	2	5
64	Iliocostalis Thoracis	4	5
65	Iliocostalis Cervicis	3	5
66	Longissimus Thoracis	10	5
67	Longissimus Cervicis	11	5
68	Longissimus Capitis	12	5
69	Spinalis Thoracis	2	5
70	Spinalis Cervicis	6	5
71	Spinalis Capitis	13	5
72	Semispinalis Thoracis	2	15
73	Semispinalis Cervicis	14	15
74	Semispinalis Capitis	6	15
75	Multifidus	15	5
76	Interspinalis 1	5	5
77	Interspinalis 2	16	5
78	Interspinalis 3	16	5
79	Interspinalis 4	16	5
80	Interspinalis 5	6	5
81	Interspinalis 6	6	5
82	Interspinalis 7	6	5
83	Interspinalis 8	2	5
84	Interspinalis 9	2	5
85	Interspinalis 10	2	5
86	Interspinalis 11	2	5
87	Interspinalis 12	2	5
88	Rotatores 1	6	5
89	Rotatores 2	6	5
90	Rotatores 3	6	5
91	Rotatores 4	6	5
92	Rotatores 5	6	5
93	Rotatores 6	2	5
94	Rotatores 7	2	5
95	Rotatores 8	2	5
96	Rotatores 9	2	5
97	Rotatores 10	2	5
98	Rotatores 11	2	5
99	Intertransverse 1	5	5
100	Intertransverse 2	5	5
101	Intertransverse 3	16	5
102	Intertransverse 4	16	5
103	Intertransverse 5	16	5
104	Intertransverse 6	6	5
105	Intertransverse 7	6	5
106	Intertransverse 8	6	5
107	Intertransverse 9	6	5
108	Intertransverse 10	2	5
109	Intertransverse 11	2	5
110	Intertransverse 12	2	5
111	Intertransverse 13	2	5
112	Intertransverse 14	2	5
113	Obliquus Capitis Inferior	5	15
114	Obliquus Capitis Superior	5	15
115	Rectus Capitis Posterior Major	5	15
116	Rectus Capitis Posterior Minor	5	15
117	Longus Colli	6	15
118	Longus Capitis	16	15
119	Rectus Capitis Anterior	5	15
120	Rectus Capitis Lateralis	5	15
121	Anterior Scalene	16	15
122	Scalene Minimus	6	15
123	Middle Scalene	5	15
124	Posterior Scalene	16	15
125	Sternocleidomastoid	17	15
126	Platysma	17	15
127	Sternohyoid	17	15
128	Omohyoid	17	22
129	Sternothyroid	18	22
130	Thryohyoid	17	22
131	Stylohyoid	17	22
132	Digastric	17	20
133	Mylohyoid	17	20
134	Geniohyoid	17	20
135	Occipitalis	5	15
136	Frontalis	5	16
137	Orbicularis Oculi	5	17
138	Corrugator Supercilii	5	17
139	Orbicularis Oris	17	19
140	Levator Labii Superioris Alaeque Nasi	17	18
141	Levator Labii Superioris	17	18
142	Zygomaticus Minor	17	18
143	Zygomaticus Major	17	18
144	Levator Anguli Oris	17	19
145	Buccinator	17	19
146	Depressor Anguli Oris	17	19
147	Masseter	17	20
148	Medial Pterygoid	17	20
149	Lateral Pterygoid	17	20
150	Levator Palpebrae Superioris	17	17
151	Lateral Rectus	19	17
152	Medial Rectus	19	17
153	Superior Rectus	19	17
154	Inferior Rectus	19	17
155	Superior Oblique	17	17
156	Inferior Oblique	19	17
157	Tensor Fascia Lata	2	4
158	Gluteus Maximus	20	4
159	Gluteus Medius	20	4
160	Gluteus Minimus	20	4
161	Piriformis	20	4
162	Superior Gemellus	20	4
163	Inferior Gemellus	20	4
164	Obturator Internus	20	4
165	Quadratus Femoris	20	4
166	Semitendinosus	20	4
167	Semimembranosus	20	4
168	Biceps Femoris	20	3
169	Adductor Longus	20	4
170	Adductor Brevis	20	4
171	Adductor Magnus	20	4
172	Gracilis	20	4
173	Obturator Externus	20	4
174	Sartorius	20	4
175	Rectus Femoris	20	3
176	Vastus Lateralis	20	3
177	Vastus Intermedius	20	3
178	Vastus Medialis	20	3
179	Articularis Genus	20	3
180	Psoas Major	2	4
181	Iliacus	20	4
182	Pectineus	20	4
183	Gastrocnemius	20	3
184	Soleus	21	2
185	Plantaris	20	3
186	Popliteus	20	3
187	Flexor Digitorum Longus	21	1
188	Tibialis Posterior	21	2
189	Flexor Hallucis Longus	21	1
190	Peroneus Longus	21	2
191	Peroneus Brevis	21	2
192	Tibialis Anterior	21	2
193	Extensor Hallucis Longus	21	1
194	Extensor Digitorum Longus	21	1
195	Peroneus Tertius	21	2
196	Abductor Hallucis	21	1
197	Flexor Digitorum Brevis	21	1
198	Abductor Digiti Minimi	21	1
199	Abductor Ossis Metatarsi Quinti	21	1
200	Quadratus Plantae	21	1
201	Lumbrical 1	21	1
202	Lumbrical 2	21	1
203	Lumbrical 3	21	1
204	Lumbrical 4	21	1
205	Flexor Hallucis Brevis	21	1
206	Adductor Hallucis	21	1
207	Flexor Digiti Minimi Brevis	21	1
208	Plantar Interossei 1	21	1
209	Plantar Interossei 2	21	1
210	Plantar Interossei 3	21	1
211	Dorsal Interossei 1	21	1
212	Dorsal Interossei 2	21	1
213	Dorsal Interossei 3	21	1
214	Dorsal Interossei 4	21	1
215	Extensor Hallucis Brevis	21	1
216	Extensor Digitorum Brevis	21	1
217	Cricothryoid	18	15
218	Posterior cricoarytenoid	18	15
219	Lateral cricoarytenoid	18	15
220	Transversus arytenoid	18	15
221	Vocalis	18	15
222	Thyroarytenoid	18	15
223	Oblique arytenoid	18	15
224	Aryepiglottic	18	15
225	Thyroepiglottic	18	15
226	External intercostal 1	3	5
227	External intercostal 2	3	5
228	External intercostal 3	3	5
229	External intercostal 4	3	5
230	External intercostal 5	4	5
231	External intercostal 6	4	5
232	External intercostal 7	4	5
233	External intercostal 8	4	5
234	External intercostal 9	4	5
235	External intercostal 10	4	5
236	External intercostal 11	4	5
237	Internal intercostal 1	3	5
238	Internal intercostal 2	3	5
239	Internal intercostal 3	3	5
240	Internal intercostal 4	3	5
241	Internal intercostal 5	4	5
242	Internal intercostal 6	4	5
243	Internal intercostal 7	4	5
244	Internal intercostal 8	4	5
245	Internal intercostal 9	4	5
246	Internal intercostal 10	4	5
247	Internal intercostal 11	4	5
248	Innermost intercostal 1	3	5
249	Innermost intercostal 2	3	5
250	Innermost intercostal 3	3	5
251	Innermost intercostal 4	3	5
252	Innermost intercostal 5	4	5
253	Innermost intercostal 6	4	5
254	Innermost intercostal 7	4	5
255	Innermost intercostal 8	4	5
256	Innermost intercostal 9	4	5
257	Innermost intercostal 10	4	5
258	Innermost intercostal 11	4	5
259	Subcostalis 1	3	5
260	Subcostalis 2	3	5
261	Subcostalis 3	4	5
262	Subcostalis 4	4	5
263	Subcostalis 6	4	5
264	Diaphragm	4	5
265	External oblique	4	5
266	Internal oblique	4	5
267	Transversus abdominis	4	5
268	Rectus abdominis	4	5
269	Pyramidalis	20	5
270	Quadratus lumborum	2	5
