# Supplementary material for: Structure, function, and control of the human musculoskeletal network
Source: PLoS Biol. 2018 Jan 18;16(1):e2002811. doi: 10.1371/journal.pbio.2002811 (PMC5773011; doi:10.1371/journal.pbio.2002811)
Supplement: S10 Table — Also available at DOI:10.5281/zenodo.1069104. (XLSX) [file pbio.2002811.s017.xlsx]

## Sheet: Table S10
Bipartite Matrix: hyperedges (muscles) are columns, vertices (Bones and ligaments and tendons) are rows
	Index	1	2	3	4	5	6	7	8	9	10	11	12	13	14	15	16	17	18	19	20	21	22	23	24	25	26	27	28	29	30	31	32	33	34	35	36	37	38	39	40	41	42	43	44	45	46	47	48
Index		Trapezius	Latissimus Dorsi	Serratus Posterior Superior	Serratus Posterior Inferior	Levator Scapulae	Rhomboid Minor	Rhomboid Major	Serratus Anterior	Deltoid	Supraspinatus	Infraspinatus	Teres Minor	Teres Major	Subscapularis	Subclavius	Pectoralis Major	Pectoralis Minor	Coracobrachialis	Biceps Brachii	Brachialis	Triceps Brachii	Anconeus	Pronator Teres	Flexor Carpi Radialis	Palmaris Longus	Flexor Carpi Ulnaris	Flexor Digitorum Superficialis	Flexor Digitorum Profundus	Flexor Pollicis Longus	Pronator Quadratus	Brachioradialis	Extensor Carpi Radialis Longus	Extensor Carpi Radialis Brevis	Extensor Digitorum	Extensor Digiti Minimi	Extensor Carpi Ulnaris	Supinator	Abductor Pollicis Longus	Extensor Pollicis Brevis	Extensor Pollicis Longus	Extensor Indicis	Abductor Pollicis Brevis	Flexor Pollicis Brevis	Opponens Pollicis	Adductor Pollicis	Palmaris Brevis	Abductor Digiti Minimi	Flexor Digiti Minimi Brevis
1	External Occipital Protuberance
2	Occipital Bone	1
3	Ligamentum Nuchae
4	C1 (Atlas)					1
5	C2 (Axis)					1
6	C3					1
7	C4					1
8	C5
9	C6
10	C7	1		1			1
11	T1	1		1			1
12	T2	1		1				1
13	T3	1						1
14	T4	1						1
15	T5	1						1
16	T6	1
17	T7	1	1
18	T8	1	1
19	T9	1	1
20	T10	1	1
21	T11	1	1		1
22	T12	1	1		1
23	L1		1		1
24	L2		1		1
25	L3		1
26	L4		1
27	L5		1
28	Clavicle	1								1						1	1
29	Acromion	1								1
30	Scapula	1				1	1	1	1	1	1	1	1	1	1			1	1	1		1
31	Iliac Crest
32	Sternum																1
33	Ribs 1								1							1	1
34	Ribs 2			1					1								1
35	Ribs 3			1					1								1	1
36	Ribs 4			1					1								1	1
37	Ribs 5								1								1	1
38	Ribs 6								1								1
39	Ribs 7								1
40	Ribs 8								1
41	Ribs 9				1
42	Ribs 10		1		1
43	Ribs 11		1		1
44	Ribs 12		1		1
45	Humerus		1							1	1	1	1	1	1		1		1	1	1	1	1	1	1	1	1	1				1	1	1	1	1	1	1
46	Common Flexor Tendon
47	Common Extensor Tendon
48	Aponeurosis of External Oblique
49	Bicipital Aponeurosis																			1
50	Radius																			1				1				1		1	1	1						1	1	1	1
51	Ulna																				1	1	1	1			1	1	1		1						1	1	1		1	1
52	Annular Ligament
53	Radial Collateral Ligament
54	Interosseous Membrane of Forearm
55	Hand Metacarpal 1																																						1						1
56	Hand Metacarpal 2																								1								1													1
57	Hand Metacarpal 3																								1									1												1
58	Hand Metacarpal 4
59	Hand Metacarpal 5																										1										1
60	Hand Flexor Retinaculum																																										1	1	1				1
61	Antebrachial Fascia
62	Palmar Aponeurosis																									1																					1
63	Pisiform																										1																			1	1	1
64	Hamate																										1																						1
65	Trapezium																																										1	1	1
66	Trapezoid																																													1
67	Capitate																																													1
68	Hand Proximal Phalanx 1																																							1			1	1		1
69	Hand Proximal Phalanx 2
70	Hand Proximal Phalanx 3
71	Hand Proximal Phalanx 4
72	Hand Proximal Phalanx 5																																															1	1
73	Hand Middle Phalanx 2																											1							1							1
74	Hand Middle Phalanx 3																											1							1
75	Hand Middle Phalanx 4																											1							1
76	Hand Middle Phalanx 5																											1								1
77	Hand Distal Phalanx 1																													1					1						1
78	Hand Distal Phalanx 2																												1						1							1
79	Hand Distal Phalanx 3																												1						1
80	Hand Distal Phalanx 4																												1						1
81	Hand Distal Phalanx 5																												1							1
82	Hand Extensor Hood 2
83	Hand Extensor Hood 3
84	Hand Extensor Hood 4
85	Hand Extensor Hood 5
86	Flexor Digitorum Profundus Tendon
87	Temporal Bone
88	Sacrum		1
89	Mandible
90	Pectoralis Major/Deltoid Fascia
91	Hyoid Bone
92	Thyroid Cartilage
93	Galea Aponeurosis
94	Skin Above Eyes and Nose
95	Frontal Bone
96	Palpebral Ligament
97	Lacrimal Bone
98	Lateral Palpebral Raphe
99	Maxilla
100	Skin Around Mouth
101	Upper Lip Muscles
102	Nasal Cartilage
103	Infraorbital Margin
104	Skin of Upper Lip
105	Zygomatic Bone
106	Modiolus of Mouth
107	Pterygomandibular Raphe
108	Palatine bone
109	Pterygoid Fossa
110	Sphenoid
111	Tarsus
112	Annulus of Zinn
113	Limbus
114	Margins of Optic Canal
115	Sclera
116	Orbit
117	Iliotibial Band		1
118	Ilium
119	Sacrotuberous Ligament
120	Coccyx
121	Femur
122	Gluteal Aponeurosis
123	Ischium
124	Obturator Membrane
125	Tibia
126	Pes Anserinus
127	Fibula
128	Pubis
129	Patella
130	Synovial Membrane
131	Calcaneus
132	Meniscus
133	Crural Fascia
134	Foot Distal Phalanx 1 (Hallux)
135	Foot Distal Phalanx 2
136	Foot Distal Phalanx 3
137	Foot Distal Phalanx 4
138	Foot Distal Phalanx 5
139	Navicular
140	Interosseous Membrane of Fibula/Tibia
141	Medial Cuneiform 1
142	Medial Cuneiform 2
143	Medial Cuneiform 3
144	Cuboid
145	Metatarsal 1
146	Metatarsal 2
147	Metatarsal 3
148	Metatarsal 4
149	Metatarsal 5
150	Foot Proximal Phalanx 1
151	Foot Proximal Phalanx 2
152	Foot Proximal Phalanx 3
153	Foot Proximal Phalanx 4
154	Foot Proximal Phalanx 5
155	Foot Middle Phalanx 1
156	Foot Middle Phalanx 2
157	Foot Middle Phalanx 3
158	Foot Middle Phalanx 4
159	Foot Middle Phalanx 5
160	Foot Flexor Retinaculum
161	Plantar Aponeurosis
162	Abductor Digit Minimi
163	Flexor Digitorum Longus Tendon
164	Extensor Digitorum Longus Tendon
165	Cricoid Cartilage
166	Arytenoid Cartilage
167	Epiglottis
168	Central Tendon of Diaphragm
169	Inguinal Ligament
170	Rectus Sheath
171	Thoracolumbar Fascia
172	Linea Alba
173	Iliolumbar Ligament
[truncated: 222 more columns]
